# Supplementary material for: Association of supragingival plaque management with subgingival microbiota is moderated by adjunctive antibiotics in stage III-IV periodontitis patients during periodontal therapy
Source: J Oral Microbiol. 2025 Jun 14;17(1):2517043. doi: 10.1080/20002297.2025.2517043 (PMC12168411; doi:10.1080/20002297.2025.2517043)
Supplement: Suppl Table 1.xlsx [file ZJOM_A_2517043_SM6996.xlsx]

## Sheet: Sheet1
Treatment_Group	visit	name	estimate	p.value
Overall	V2	richness	0.21	0.002588
Overall	V2	dist	-59.04	0.207245
Overall	V2	SMDI	0.19	0.51749
Overall	V2	dysbiosis	0.18	0.698798
Overall	V2	shannon	12.37	0.022091
Overall	V2	inverse_simpson	0.38	0.116099
Overall	V2	Anteil_Pocket_Depth	-0.07	0.534641
Overall	V2	Bleeding_on_Probing	0.31	0.003079
Overall	V4	richness	0.19	1.3e-05
Overall	V4	dist	-50.45	0.105156
Overall	V4	SMDI	0.16	0.404319
Overall	V4	dysbiosis	0.14	0.882647
Overall	V4	shannon	13.1	2.6e-05
Overall	V4	inverse_simpson	0.6	0.000422
Overall	V4	Anteil_Pocket_Depth	0.02	0.964392
Overall	V4	Anteil_Attachment_Loss	0.44	0.181427
Overall	V4	Bleeding_on_Probing	0.46	1.4e-05
Overall	V6	richness	0.08	0.270792
Overall	V6	dist	-56.16	0.185791
Overall	V6	SMDI	0.36	0.161116
Overall	V6	dysbiosis	0.18	0.783199
Overall	V6	shannon	7.06	0.118522
Overall	V6	inverse_simpson	0.22	0.332125
Overall	V6	Anteil_Pocket_Depth	0.21	0.320041
Overall	V6	Anteil_Attachment_Loss	-0.16	0.820544
Overall	V6	Bleeding_on_Probing	0.39	0.007479
Overall	V8	richness	0.15	0.083538
Overall	V8	dist	-95.31	0.006698
Overall	V8	SMDI	0.17	0.452489
Overall	V8	dysbiosis	0.47	0.221369
Overall	V8	shannon	13.62	0.002048
Overall	V8	inverse_simpson	0.67	0.002795
Overall	V8	Anteil_Pocket_Depth	-0.02	0.924532
Overall	V8	Anteil_Attachment_Loss	-0.23	0.99346
Overall	V8	Bleeding_on_Probing	0.37	0.013299
Overall	V12	richness	0.17	0.01792
Overall	V12	dist	-69.45	0.105409
Overall	V12	SMDI	0.29	0.378221
Overall	V12	dysbiosis	0.34	0.63264
Overall	V12	shannon	11.73	0.005924
Overall	V12	inverse_simpson	0.58	0.012006
Overall	V12	Anteil_Pocket_Depth	0.09	0.74631
Overall	V12	Anteil_Attachment_Loss	0.2	0.527732
Overall	V12	Bleeding_on_Probing	0.25	0.237533
placebo	V2	richness	0.27	0.003215
placebo	V2	dist	-23.45	0.697608
placebo	V2	SMDI	-0.36	0.51749
placebo	V2	dysbiosis	-0.65	0.361239
placebo	V2	shannon	14.72	0.034889
placebo	V2	inverse_simpson	0.58	0.116099
placebo	V2	Anteil_Pocket_Depth	-0.31	0.138807
placebo	V2	Bleeding_on_Probing	0.21	0.140909
placebo	V4	richness	0.29	2.3e-05
placebo	V4	dist	-52.3	0.210068
placebo	V4	SMDI	0.48	0.185831
placebo	V4	dysbiosis	0.21	0.882647
placebo	V4	shannon	20.56	9.5e-05
placebo	V4	inverse_simpson	0.85	0.000729
placebo	V4	Anteil_Pocket_Depth	-0.01	0.964392
placebo	V4	Anteil_Attachment_Loss	1.12	0.069109
placebo	V4	Bleeding_on_Probing	0.56	9e-05
antibiotic	V2	richness	0.15	0.127426
antibiotic	V2	dist	-81.9	0.207245
antibiotic	V2	SMDI	0.81	0.159256
antibiotic	V2	dysbiosis	1.83	0.061566
antibiotic	V2	shannon	9.95	0.133422
antibiotic	V2	inverse_simpson	0.13	0.685362
antibiotic	V2	Anteil_Pocket_Depth	0.27	0.221095
antibiotic	V2	Bleeding_on_Probing	0.38	0.003606
antibiotic	V4	richness	0.12	0.031174
antibiotic	V4	dist	-58.25	0.107445
antibiotic	V4	SMDI	-0.58	0.185831
antibiotic	V4	dysbiosis	0.05	0.882647
antibiotic	V4	shannon	8.58	0.015234
antibiotic	V4	inverse_simpson	0.36	0.094531
antibiotic	V4	Anteil_Pocket_Depth	0.03	0.964392
antibiotic	V4	Anteil_Attachment_Loss	-0.01	0.970649
antibiotic	V4	Bleeding_on_Probing	0.37	0.028363
placebo	V6	richness	0.11	0.270792
placebo	V6	dist	-66.01	0.185791
placebo	V6	SMDI	0.41	0.161116
placebo	V6	dysbiosis	0.18	0.783199
placebo	V6	shannon	11.07	0.118522
placebo	V6	inverse_simpson	0.44	0.332125
placebo	V6	Anteil_Pocket_Depth	0.09	0.665524
placebo	V6	Anteil_Attachment_Loss	-0.16	0.820544
placebo	V6	Bleeding_on_Probing	0.55	0.002837
placebo	V8	richness	0.16	0.084187
placebo	V8	dist	-101.44	0.01538
placebo	V8	SMDI	0.42	0.272201
placebo	V8	dysbiosis	0.51	0.221369
placebo	V8	shannon	16.69	0.008616
placebo	V8	inverse_simpson	0.76	0.009124
placebo	V8	Anteil_Pocket_Depth	-0.06	0.924532
placebo	V8	Anteil_Attachment_Loss	-0.03	0.99346
placebo	V8	Bleeding_on_Probing	0.22	0.188004
placebo	V12	richness	0.26	0.017648
placebo	V12	dist	-62.46	0.277389
placebo	V12	SMDI	0.29	0.378221
placebo	V12	dysbiosis	0.1	0.898918
placebo	V12	shannon	16.39	0.011899
placebo	V12	inverse_simpson	0.75	0.017225
placebo	V12	Anteil_Pocket_Depth	0.08	0.74631
placebo	V12	Anteil_Attachment_Loss	0.47	0.251006
placebo	V12	Bleeding_on_Probing	0.3	0.237533
antibiotic	V6	richness	0.06	0.491063
antibiotic	V6	dist	-57.44	0.185791
antibiotic	V6	SMDI	0.62	0.161116
antibiotic	V6	dysbiosis	0.27	0.783199
antibiotic	V6	shannon	4.95	0.320502
antibiotic	V6	inverse_simpson	0.07	0.793898
antibiotic	V6	Anteil_Pocket_Depth	1.29	0.018815
antibiotic	V6	Anteil_Attachment_Loss	-0.11	0.820544
antibiotic	V6	Bleeding_on_Probing	0.18	0.497482
antibiotic	V8	richness	0.14	0.164561
antibiotic	V8	dist	-109.1	0.018851
antibiotic	V8	SMDI	0.49	0.439232
antibiotic	V8	dysbiosis	0.96	0.221369
antibiotic	V8	shannon	12.79	0.016962
antibiotic	V8	inverse_simpson	0.59	0.039381
antibiotic	V8	Anteil_Pocket_Depth	0.93	0.18607
antibiotic	V8	Anteil_Attachment_Loss	0	0.99346
antibiotic	V8	Bleeding_on_Probing	0.79	0.001933
antibiotic	V12	richness	0.09	0.377024
antibiotic	V12	dist	-79.79	0.105409
antibiotic	V12	SMDI	0.5	0.378221
antibiotic	V12	dysbiosis	0.62	0.63264
antibiotic	V12	shannon	9.36	0.057358
antibiotic	V12	inverse_simpson	0.45	0.107812
antibiotic	V12	Anteil_Pocket_Depth	0.29	0.74631
antibiotic	V12	Anteil_Attachment_Loss	-0.13	0.709779
antibiotic	V12	Bleeding_on_Probing	0.26	0.247752
